# Supplementary material for: Characterization of Novel Species of Potassium-Dissolving Purple Nonsulfur Bacteria Isolated from In-Dyked Alluvial Upland Soil for Maize Cultivation
Source: Life (Basel). 2024 Nov 12;14(11):1461. doi: 10.3390/life14111461 (PMC11595535; doi:10.3390/life14111461)
Supplement: Supplementary file 1 [file life-14-01461-s001.zip]

Archive with 1 entries (1 files):
- life-3060962-supplementary.pdf
